# Supplementary material for: Impact of Computational Histology AI Biomarkers on Clinical Management Decisions in Non-Muscle Invasive Bladder Cancer: A Multi-Center Real-World Study
Source: Cancers (Basel). 2026 Jan 14;18(2):249. doi: 10.3390/cancers18020249 (PMC12839055; doi:10.3390/cancers18020249)
Supplement: Supplementary file 1 [file cancers-18-00249-s001.zip]

Archive with 1 entries (1 files):
- cancers-4083506-supplementary.pdf
